# Supplementary material for: Effects of Minor Zn Dopants in Sn-10Bi Solder on Interfacial Reaction and Shear Properties of Solder on Ni/Au Surface Finish
Source: Materials (Basel). 2024 Sep 3;17(17):4364. doi: 10.3390/ma17174364 (PMC11396524; doi:10.3390/ma17174364)
Supplement: Supplementary file 1 [file materials-17-04364-s001.zip]

Archive with 1 entries (1 files):
- materials-3089553-supplementary.pdf
